# Supplementary material for: Preharvest Methyl Jasmonate Treatment Affects the Mineral Profile, Metabolites, and Antioxidant Capacity of Radish Microgreens Produced without Substrate
Source: Foods. 2024 Mar 4;13(5):789. doi: 10.3390/foods13050789 (PMC10930673; doi:10.3390/foods13050789)
Supplement: Supplementary file 1 [file foods-13-00789-s001.zip]

Archive with 1 entries (1 files):
- foods-2863504-supplementary.pdf
